# Supplementary material for: A Deep Learning Approach for TUG and SPPB Score Prediction of (Pre-) Frail Older Adults on Real-Life IMU Data
Source: Healthcare (Basel). 2021 Feb 2;9(2):149. doi: 10.3390/healthcare9020149 (PMC7912931; doi:10.3390/healthcare9020149)
Supplement: Supplementary file 1 [file healthcare-09-00149-s001.zip]

Archive with 3 entries (2 files):
- supplementary_files/
- supplementary_files/sppb_pretrained_network_tensorflow2.zip
- supplementary_files/tug_pretrained_network_tensorflow2.zip
